# Supplementary material for: A functional gene module identification algorithm in gene expression data based on genetic algorithm and gene ontology
Source: BMC Genomics. 2023 Feb 17;24:76. doi: 10.1186/s12864-023-09157-z (PMC9936134; doi:10.1186/s12864-023-09157-z)
Supplement: Supplementary file 1 — Additional file 1: Table S1. GO annotation dataset. GO annotation information from GeneOntology and STRING. The first column contains genes, the second column contains GO terms, and one row denotes an annotation relationship. [file 12864_2023_9157_MOESM1_ESM.csv]

Table S1 GO annotation dataset
GO annotation information from GeneOntology and STRING. The first column contains genes, the second column contains GO terms, and one row denotes an annotation relationship.
id1	id2
A0A087WT57	GO:0006357
A0A087WT57	GO:0014066
A0A087WT57	GO:0043122
A0A087WT57	GO:0043405
A0A087WT57	GO:0050853
A0A087WT57	GO:0051279
A0A087WT57	GO:1901222
A0A087WWC5	GO:0045892
A0A087WZV9	GO:0006399
A0A087X0B3	GO:0006082
A0A087X0B3	GO:0006805
A0A087X0B3	GO:0019373
A0A087X1B8	GO:0006085
A0A087X1B8	GO:0046321
A0A087X1B8	GO:2001294
A0A096LPK6	GO:0006306
A0A096LPK6	GO:0050790
A0A0B4J293	GO:0097039
A0A0C4DFX4	GO:0043486
A0A0G2JMS6	GO:0010951
A0A0G2JNH3	GO:0007186
A0A0G2JNH3	GO:0050911
A0A0G2JS52	GO:0006357
A0A0J9YVX5	GO:0043004
A0A0J9YVX5	GO:2000009
A0A0J9YYC4	GO:2000766
A0A0J9YYD9	GO:0006357
A0A0J9YYD9	GO:0014066
A0A0J9YYD9	GO:0043122
A0A0J9YYD9	GO:0043405
A0A0J9YYD9	GO:0050853
A0A0J9YYD9	GO:0051279
A0A0J9YYD9	GO:1901222
A0A0U1RQV5	GO:0000054
A0A0U1RQV5	GO:0000460
A0A0U1RQV5	GO:0000470
A0A0U1RQV5	GO:1902626
A0A1B0GU22	GO:0007040
A0A1B0GUL7	GO:0006468
A0A1B0GVI7	GO:0006357
A0A1B0GVJ0	GO:0007040
A0A1B0GW94	GO:0007040
A0A1B0GWJ7	GO:0007040
A0A1W2PPV4	GO:0042391
A0A1W2PPV4	GO:0071805
A0A1W2PQD3	GO:0006491
A0A2R8Y5M8	GO:0007605
A0A2R8Y5M8	GO:0032259
A0A2R8Y5M8	GO:0042135
A0A2R8Y6J1	GO:0030204
A0A2R8Y6J1	GO:0030205
A0A2R8Y747	GO:0007165
A0A2R8YD15	GO:0006355
A0A2R8YD15	GO:0006983
A0A2R8YD15	GO:0007605
A0A2R8YD15	GO:0030968
A0A2R8YD15	GO:0045599
A0A2R8YD15	GO:0070059
A0A2R8YFB7	GO:0000226
A0A2R8YFB7	GO:0007021
A0A2R8YFB7	GO:0007023
A0A2R8YFF1	GO:0045766
A0A2R8YFR7	GO:0035556
A0A2U3TZJ3	GO:0000209
A0A2U3TZJ3	GO:0010468
A0A2U3TZJ3	GO:0010508
A0A2U3TZJ3	GO:0016567
A0A2U3TZJ3	GO:0032880
A0A2U3TZJ3	GO:0043123
A0A2U3TZJ3	GO:0045087
A0A2U3TZJ3	GO:0046596
A0A2U3TZJ3	GO:0051092
A0A3B3ISS9	GO:0031667
A0A3B3ISS9	GO:0042531
A0A3B3ISS9	GO:0045927
A0A3B3ISS9	GO:0046427
A0A3B3ISS9	GO:0048513
A0A3B3ISS9	GO:0060396
A0A3B3IT34	GO:0031424
A0A3B3IT50	GO:0002025
A0A3B3IT50	GO:0071880
A0A3B3ITR4	GO:0016525
A0A3B3ITR4	GO:0045454
A0A3B3ITR4	GO:2000114
A0A3B3ITX8	GO:0000281
A0A499FJF3	GO:0007165
A0A7P0TAN4	GO:0006355
A1BG	GO:0008150
A1CF	GO:0006397
A1CF	GO:0007566
A1CF	GO:0010609
A1CF	GO:0016554
A1CF	GO:0016556
A1CF	GO:0050821
A1CF	GO:2000623
A2M	GO:0001553
A2M	GO:0001869
A2M	GO:0002438
A2M	GO:0006953
A2M	GO:0007584
A2M	GO:0010037
A2M	GO:0010951
A2M	GO:0034695
A2M	GO:0048863
A2M	GO:0051384
A2M	GO:1990402
A2ML1	GO:0010951
A2ML1	GO:0052548
A3GALT2	GO:0005975
A3GALT2	GO:0006688
A3GALT2	GO:0030259
A3GALT2	GO:0071287
A4GALT	GO:0001576
A4GALT	GO:0006688
A4GALT	GO:0007009
A4GNT	GO:0005975
A4GNT	GO:0006493
A4GNT	GO:0009101
A4GNT	GO:0016266
A4GNT	GO:0050680
A6NLC8	GO:0045893
AAAS	GO:0001578
AAAS	GO:0006913
AAAS	GO:0007612
AAAS	GO:0009566
AAAS	GO:0015031
AAAS	GO:0046822
AAAS	GO:0051028
AAAS	GO:0090307
AACS	GO:0006631
AACS	GO:0032024
AACS	GO:0046951
AADAC	GO:0006629
AADAC	GO:0006805
AADAC	GO:0010898
AADAT	GO:0006103
AADAT	GO:0006536
AADAT	GO:0009058
AADAT	GO:0033512
AADAT	GO:0070189
AADAT	GO:0097052
AADAT	GO:1901605
AAGAB	GO:0015031
AAK1	GO:0006468
AAK1	GO:0006897
AAK1	GO:0032880
AAK1	GO:0045747
AAK1	GO:0046777
AAK1	GO:0050821
AAK1	GO:0061024
AAK1	GO:2000369
AAMDC	GO:0045600
AAMP	GO:0001525
AAMP	GO:0010595
AAMP	GO:0014909
AAMP	GO:0030154
AANAT	GO:0006474
AANAT	GO:0007623
AANAT	GO:0009416
AANAT	GO:0009648
AANAT	GO:0010043
AANAT	GO:0030187
AANAT	GO:0032868
AANAT	GO:0034097
AANAT	GO:0034695
AANAT	GO:0046219
AANAT	GO:0046688
AANAT	GO:0051412
AANAT	GO:0051592
AANAT	GO:0071320
AAR2	GO:0000244
AARS1	GO:0006400
AARS1	GO:0006418
AARS1	GO:0006419
AARS1	GO:0008033
AARS1	GO:0021680
AARS1	GO:0043524
AARS1	GO:0050885
AARS1	GO:0106074
AARS1	GO:0140018
AARS2	GO:0006400
AARS2	GO:0006419
AARS2	GO:0070143
AARS2	GO:0106074
AARSD1	GO:0006419
AARSD1	GO:0006450
AARSD1	GO:0008150
AARSD1	GO:0106074
AASDH	GO:0006631
AASDH	GO:0019482
AASDH	GO:0043041
AASDHPPT	GO:0009258
AASDHPPT	GO:0015939
AASDHPPT	GO:0019878
AASDHPPT	GO:0051604
AASS	GO:0000122
AASS	GO:0006554
AASS	GO:0019878
AASS	GO:0031061
AASS	GO:0033512
AATF	GO:0006357
AATF	GO:0006974
AATF	GO:0007155
AATF	GO:0007346
AATF	GO:0032929
AATF	GO:0040016
AATF	GO:0042254
AATF	GO:0042985
AATF	GO:0043066
AATF	GO:0045944
AATF	GO:2000378
AATF	GO:2001234
AATK	GO:0006468
AATK	GO:0007420
AATK	GO:0008150
AATK	GO:0038083
ABAT	GO:0001666
ABAT	GO:0007568
ABAT	GO:0007620
ABAT	GO:0007626
ABAT	GO:0009410
ABAT	GO:0009448
ABAT	GO:0009449
ABAT	GO:0009450
ABAT	GO:0010039
ABAT	GO:0014053
ABAT	GO:0021549
ABAT	GO:0031652
ABAT	GO:0032024
ABAT	GO:0033602
ABAT	GO:0035094
ABAT	GO:0035640
ABAT	GO:0042135
ABAT	GO:0045471
ABAT	GO:0045776
ABAT	GO:0045964
ABAT	GO:0048148
ABAT	GO:0070474
ABAT	GO:0090331
ABAT	GO:0097151
ABAT	GO:1902722
ABAT	GO:1904450
ABCA10	GO:0006869
ABCA10	GO:0055085
ABCA12	GO:0003336
ABCA12	GO:0006672
ABCA12	GO:0006869
ABCA12	GO:0006886
ABCA12	GO:0010875
ABCA12	GO:0019725
ABCA12	GO:0031424
ABCA12	GO:0032379
ABCA12	GO:0032940
ABCA12	GO:0033700
ABCA12	GO:0034204
ABCA12	GO:0035627
ABCA12	GO:0043129
ABCA12	GO:0043589
ABCA12	GO:0045055
ABCA12	GO:0045616
ABCA12	GO:0048286
ABCA12	GO:0055085
ABCA12	GO:0055088
ABCA12	GO:0061178
ABCA12	GO:0061436
ABCA12	GO:0072659
ABCA12	GO:2000010
ABCA13	GO:0006869
ABCA13	GO:0032376
ABCA13	GO:0035627
ABCA13	GO:0055085
ABCA13	GO:1900244
ABCA1	GO:0002790
ABCA1	GO:0006497
ABCA1	GO:0006869
ABCA1	GO:0006911
ABCA1	GO:0007040
ABCA1	GO:0007186
ABCA1	GO:0007189
ABCA1	GO:0008203
ABCA1	GO:0009306
ABCA1	GO:0010745
ABCA1	GO:0010875
ABCA1	GO:0010887
ABCA1	GO:0016197
ABCA1	GO:0023061
ABCA1	GO:0032367
ABCA1	GO:0032489
ABCA1	GO:0033344
ABCA1	GO:0033700
ABCA1	GO:0034380
ABCA1	GO:0034616
ABCA1	GO:0038027
ABCA1	GO:0042632
ABCA1	GO:0043691
ABCA1	GO:0045332
ABCA1	GO:0055091
ABCA1	GO:0060155
ABCA1	GO:0071222
ABCA1	GO:0071300
ABCA1	GO:0071404
ABCA1	GO:0071806
ABCA1	GO:0090107
ABCA1	GO:0090108
ABCA1	GO:0099039
ABCA1	GO:0120009
ABCA1	GO:0140115
ABCA2	GO:0001573
ABCA2	GO:0006357
ABCA2	GO:0006629
ABCA2	GO:0006684
ABCA2	GO:0006687
ABCA2	GO:0006869
ABCA2	GO:0007626
ABCA2	GO:0009410
ABCA2	GO:0010872
ABCA2	GO:0032289
ABCA2	GO:0032383
ABCA2	GO:0032384
ABCA2	GO:0032805
ABCA2	GO:0042632
ABCA2	GO:0042986
ABCA2	GO:0045540
ABCA2	GO:0046512
ABCA2	GO:0048545
ABCA2	GO:0052548
ABCA2	GO:0055085
ABCA2	GO:0060049
ABCA2	GO:0070723
ABCA2	GO:0071072
ABCA2	GO:0090155
ABCA2	GO:0090156
ABCA2	GO:0090370
ABCA2	GO:0099040
ABCA2	GO:0150104
ABCA2	GO:0150110
ABCA2	GO:1901873
ABCA2	GO:1902004
ABCA2	GO:1902993
ABCA2	GO:1904375
ABCA2	GO:1905598
ABCA2	GO:1905601
ABCA2	GO:2000008
ABCA3	GO:0006855
ABCA3	GO:0006869
ABCA3	GO:0009410
ABCA3	GO:0010875
ABCA3	GO:0015914
ABCA3	GO:0030324
ABCA3	GO:0032464
ABCA3	GO:0034204
ABCA3	GO:0042908
ABCA3	GO:0043129
ABCA3	GO:0044267
ABCA3	GO:0046470
ABCA3	GO:0046471
ABCA3	GO:0046618
ABCA3	GO:0046890
ABCA3	GO:0051384
ABCA3	GO:0055091
ABCA3	GO:0070925
ABCA3	GO:0120009
ABCA3	GO:0150172
ABCA3	GO:1902995
ABCA3	GO:2001140
ABCA4	GO:0001523
ABCA4	GO:0006649
ABCA4	GO:0006869
ABCA4	GO:0007601
ABCA4	GO:0007603
ABCA4	GO:0034633
ABCA4	GO:0042574
ABCA4	GO:0045332
ABCA4	GO:0045494
ABCA4	GO:0055085
ABCA5	GO:0006869
ABCA5	GO:0008203
ABCA5	GO:0010745
ABCA5	GO:0010874
ABCA5	GO:0033344
ABCA5	GO:0034375
ABCA5	GO:0042632
ABCA5	GO:0043691
ABCA5	GO:0055085
ABCA5	GO:1903064
ABCA6	GO:0006869
ABCA6	GO:0055085
ABCA7	GO:0006869
ABCA7	GO:0006909
ABCA7	GO:0007613
ABCA7	GO:0008542
ABCA7	GO:0010875
ABCA7	GO:0018149
ABCA7	GO:0019216
ABCA7	GO:0033344
ABCA7	GO:0033700
ABCA7	GO:0034205
ABCA7	GO:0034380
ABCA7	GO:0034504
ABCA7	GO:0038027
ABCA7	GO:0042985
ABCA7	GO:0043409
ABCA7	GO:0044857
ABCA7	GO:0045332
ABCA7	GO:0045806
ABCA7	GO:0050766
ABCA7	GO:0055085
ABCA7	GO:0070374
ABCA7	GO:0150094
ABCA7	GO:1900223
ABCA7	GO:1901076
ABCA7	GO:1902430
ABCA7	GO:1902991
ABCA7	GO:1902995
ABCA7	GO:1903898
ABCA7	GO:2000010
ABCA8	GO:0006686
ABCA8	GO:0006869
ABCA8	GO:0010874
ABCA8	GO:0010875
ABCA8	GO:0030301
ABCA8	GO:0033344
ABCA8	GO:0042908
ABCA8	GO:0055085
ABCA9	GO:0006869
ABCA9	GO:0055085
ABCB10	GO:0006783
ABCB10	GO:0006839
ABCB10	GO:0034514
ABCB10	GO:0045648
ABCB10	GO:0046985
ABCB10	GO:0048821
ABCB10	GO:0055085
ABCB10	GO:0070455
ABCB11	GO:0006631
ABCB11	GO:0006699
ABCB11	GO:0006805
ABCB11	GO:0006855
ABCB11	GO:0006979
ABCB11	GO:0008206
ABCB11	GO:0010468
ABCB11	GO:0015721
ABCB11	GO:0015722
ABCB11	GO:0016567
ABCB11	GO:0031998
ABCB11	GO:0034219
ABCB11	GO:0038183
ABCB11	GO:0042632
ABCB11	GO:0043627
ABCB11	GO:0045471
ABCB11	GO:0046618
ABCB11	GO:0055085
ABCB11	GO:0055088
ABCB11	GO:0055091
ABCB11	GO:0120189
ABCB11	GO:1904251
ABCB11	GO:1904486
ABCB1	GO:0000086
ABCB1	GO:0009410
ABCB1	GO:0045332
ABCB1	GO:0046865
ABCB1	GO:0047484
ABCB1	GO:0055085
ABCB1	GO:0070633
ABCB1	GO:0072089
ABCB1	GO:0099040
ABCB1	GO:0140115
ABCB1	GO:0150104
ABCB1	GO:1901529
ABCB1	GO:1905039
ABCB1	GO:1990961
ABCB1	GO:1990962
ABCB1	GO:2001225
ABCB4	GO:0006629
ABCB4	GO:0032376
ABCB4	GO:0032782
ABCB4	GO:0042908
ABCB4	GO:0045332
ABCB4	GO:0055085
ABCB4	GO:0055088
ABCB4	GO:0061092
ABCB4	GO:0099040
ABCB4	GO:1901557
ABCB4	GO:1903413
ABCB4	GO:2001140
ABCB5	GO:0001654
ABCB5	GO:0030154
ABCB5	GO:0042391
ABCB5	GO:0042908
ABCB5	GO:0055085
ABCB6	GO:0006778
ABCB6	GO:0006779
ABCB6	GO:0006785
ABCB6	GO:0006878
ABCB6	GO:0006879
ABCB6	GO:0007420
ABCB6	GO:0015886
ABCB6	GO:0033013
ABCB6	GO:0035351
ABCB6	GO:0042168
ABCB6	GO:0043588
ABCB6	GO:0055085
ABCB6	GO:0098849
ABCB6	GO:1903232
ABCB7	GO:0006879
ABCB7	GO:0015886
ABCB7	GO:0016226
ABCB7	GO:0034755
ABCB7	GO:0055072
ABCB7	GO:0055085
ABCB7	GO:0070455
ABCB7	GO:0140466
ABCB7	GO:1903331
ABCB7	GO:1903427
ABCB8	GO:0006884
ABCB8	GO:0055085
ABCB8	GO:0071805
ABCB8	GO:0140141
ABCB9	GO:0002474
ABCB9	GO:0006518
ABCB9	GO:0015031
ABCB9	GO:0015833
ABCB9	GO:0019885
ABCB9	GO:0035672
ABCB9	GO:0055085
ABCC10	GO:0006691
ABCC10	GO:0006869
ABCC10	GO:0015698
ABCC10	GO:0042908
ABCC10	GO:0055085
ABCC10	GO:0071716
ABCC11	GO:0015698
ABCC11	GO:0015711
ABCC11	GO:0015721
ABCC11	GO:0015865
ABCC11	GO:0042908
ABCC11	GO:0055085
ABCC11	GO:0071716
ABCC12	GO:0055085
ABCC1	GO:0006691
ABCC1	GO:0009235
ABCC1	GO:0009410
ABCC1	GO:0015698
ABCC1	GO:0015889
ABCC1	GO:0034599
ABCC1	GO:0034775
ABCC1	GO:0042167
ABCC1	GO:0042908
ABCC1	GO:0045332
ABCC1	GO:0050729
ABCC1	GO:0055085
ABCC1	GO:0060326
ABCC1	GO:0070633
ABCC1	GO:0071716
ABCC1	GO:0099039
ABCC1	GO:0140115
ABCC1	GO:0150104
ABCC1	GO:1904646
ABCC1	GO:1905039
ABCC1	GO:1990962
ABCC2	GO:0006855
ABCC2	GO:0010629
ABCC2	GO:0015698
ABCC2	GO:0015721
ABCC2	GO:0015723
ABCC2	GO:0042167
ABCC2	GO:0046618
ABCC2	GO:0055085
ABCC2	GO:0070633
ABCC2	GO:0071716
ABCC2	GO:0150104
ABCC2	GO:1990962
ABCC3	GO:0006855
ABCC3	GO:0015698
ABCC3	GO:0015721
ABCC3	GO:0015779
ABCC3	GO:0042908
ABCC3	GO:0055085
ABCC3	GO:0071716
ABCC3	GO:0150104
ABCC4	GO:0002576
ABCC4	GO:0015698
ABCC4	GO:0015721
ABCC4	GO:0015732
ABCC4	GO:0015747
ABCC4	GO:0032310
ABCC4	GO:0034775
ABCC4	GO:0042908
ABCC4	GO:0055085
ABCC4	GO:0060271
ABCC4	GO:0070730
ABCC4	GO:0071716
ABCC4	GO:0140115
ABCC4	GO:0150104
ABCC4	GO:1903790
ABCC5	GO:0015698
ABCC5	GO:0015865
ABCC5	GO:0030213
ABCC5	GO:0034775
ABCC5	GO:0035351
ABCC5	GO:0042908
ABCC5	GO:0055085
ABCC5	GO:0070730
ABCC5	GO:0070731
ABCC5	GO:0098838
ABCC5	GO:0140115
ABCC5	GO:0150104
ABCC6	GO:0007601
ABCC6	GO:0009410
ABCC6	GO:0015698
ABCC6	GO:0015867
ABCC6	GO:0030643
ABCC6	GO:0055085
ABCC6	GO:0071716
ABCC8	GO:0001678
ABCC8	GO:0006813
ABCC8	GO:0007565
ABCC8	GO:0007613
ABCC8	GO:0008542
ABCC8	GO:0009268
ABCC8	GO:0009410
ABCC8	GO:0010043
ABCC8	GO:0010989
ABCC8	GO:0016525
ABCC8	GO:0032496
ABCC8	GO:0032760
ABCC8	GO:0032868
ABCC8	GO:0046676
ABCC8	GO:0055085
ABCC8	GO:0060253
ABCC8	GO:0061045
ABCC8	GO:0061855
ABCC8	GO:0071310
ABCC8	GO:0071805
ABCC8	GO:0098662
ABCC8	GO:1900721
ABCC8	GO:1903818
ABCC8	GO:1905075
ABCC8	GO:1905604
ABCC9	GO:0015698
ABCC9	GO:0033198
ABCC9	GO:0051607
ABCC9	GO:0055085
ABCC9	GO:0061337
ABCC9	GO:0071805
ABCC9	GO:0098655
ABCC9	GO:0098662
ABCC9	GO:0150104
ABCC9	GO:1990573
ABCD1	GO:0000038
ABCD1	GO:0002082
ABCD1	GO:0006635
ABCD1	GO:0007031
ABCD1	GO:0015910
ABCD1	GO:0015916
ABCD1	GO:0015919
ABCD1	GO:0030497
ABCD1	GO:0031998
ABCD1	GO:0032000
ABCD1	GO:0036109
ABCD1	GO:0036113
ABCD1	GO:0042758
ABCD1	GO:0042760
ABCD1	GO:0043217
ABCD1	GO:0043651
ABCD1	GO:0051900
ABCD1	GO:0055089
ABCD1	GO:0055092
ABCD1	GO:1900016
ABCD1	GO:1900407
ABCD1	GO:1903427
ABCD1	GO:1990535
ABCD1	GO:2001280
ABCD2	GO:0000038
ABCD2	GO:0006635
ABCD2	GO:0007031
ABCD2	GO:0015910
ABCD2	GO:0032000
ABCD2	GO:0042760
ABCD2	GO:0043217
ABCD2	GO:1900016
ABCD2	GO:1903427
ABCD2	GO:1990535
ABCD2	GO:2001280
ABCD3	GO:0000038
ABCD3	GO:0006633
ABCD3	GO:0006635
ABCD3	GO:0006699
ABCD3	GO:0007031
ABCD3	GO:0009410
ABCD3	GO:0014070
ABCD3	GO:0015721
ABCD3	GO:0015910
ABCD3	GO:0042760
ABCD3	GO:1903512
ABCD4	GO:0006635
ABCD4	GO:0007031
ABCD4	GO:0009235
ABCD4	GO:0015889
ABCD4	GO:0015910
ABCD4	GO:0042760
ABCD4	GO:0055085
ABCD4	GO:1990830
ABCE1	GO:0000054
ABCE1	GO:0006413
ABCE1	GO:0006415
ABCE1	GO:0006417
ABCE1	GO:0060702
ABCF1	GO:0006412
ABCF1	GO:0006954
ABCF3	GO:0051607
ABCG1	GO:0008203
ABCG1	GO:0010033
ABCG1	GO:0010745
ABCG1	GO:0010872
ABCG1	GO:0010875
ABCG1	GO:0010887
ABCG1	GO:0032367
ABCG1	GO:0033344
ABCG1	GO:0033700
ABCG1	GO:0033993
ABCG1	GO:0034204
ABCG1	GO:0034374
ABCG1	GO:0034375
ABCG1	GO:0034436
ABCG1	GO:0042632
ABCG1	GO:0042987
ABCG1	GO:0043691
ABCG1	GO:0045542
ABCG1	GO:0050714
ABCG1	GO:0055085
ABCG1	GO:0055091
ABCG1	GO:0071403
ABCG1	GO:0120009
ABCG1	GO:1901998
ABCG1	GO:1902004
ABCG2	GO:0006869
ABCG2	GO:0015711
ABCG2	GO:0015747
ABCG2	GO:0015878
ABCG2	GO:0032218
ABCG2	GO:0046415
ABCG2	GO:0055085
ABCG2	GO:0070633
ABCG2	GO:0097744
ABCG2	GO:0140115
ABCG2	GO:0150104
ABCG2	GO:1990748
ABCG2	GO:1990962
ABCG4	GO:0006355
ABCG4	GO:0010875
ABCG4	GO:0033344
ABCG4	GO:0042632
ABCG4	GO:0045542
ABCG4	GO:0055085
ABCG4	GO:0071403
ABCG4	GO:1990830
ABCG5	GO:0007584
ABCG5	GO:0007588
ABCG5	GO:0009410
ABCG5	GO:0010212
ABCG5	GO:0010949
ABCG5	GO:0014850
ABCG5	GO:0015918
ABCG5	GO:0030299
ABCG5	GO:0033344
ABCG5	GO:0038183
ABCG5	GO:0042632
ABCG5	GO:0045796
ABCG5	GO:0055085
ABCG5	GO:0070328
ABCG5	GO:0120009
ABCG8	GO:0007584
ABCG8	GO:0007588
ABCG8	GO:0009410
ABCG8	GO:0010949
ABCG8	GO:0014850
ABCG8	GO:0015914
ABCG8	GO:0015918
ABCG8	GO:0030299
ABCG8	GO:0033344
ABCG8	GO:0038183
ABCG8	GO:0042632
ABCG8	GO:0045796
ABCG8	GO:0055085
ABCG8	GO:0070328
ABCG8	GO:0120009
ABHD10	GO:0002084
ABHD10	GO:0019391
ABHD10	GO:0052695
ABHD11	GO:0008150
ABHD12B	GO:0006660
ABHD12B	GO:0052651
ABHD12B	GO:0098734
ABHD12	GO:0002084
ABHD12	GO:0006660
ABHD12	GO:0007628
ABHD12	GO:0009395
ABHD12	GO:0010996
ABHD12	GO:0019369
ABHD12	GO:0046464
ABHD12	GO:0046475
ABHD12	GO:0050727
ABHD12	GO:0052651
ABHD13	GO:0002084
ABHD14B	GO:0045944
ABHD14B	GO:0050427
ABHD15	GO:0044255
ABHD16A	GO:0006660
ABHD16A	GO:0052651
ABHD16A	GO:0098734
ABHD16A	GO:1905344
ABHD16B	GO:0006660
ABHD16B	GO:0052651
ABHD16B	GO:0098734
ABHD17A	GO:0002084
ABHD17A	GO:0072657
ABHD17A	GO:0099175
ABHD17A	GO:1902817
ABHD17A	GO:1905668
ABHD17B	GO:0002084
ABHD17B	GO:0099175
ABHD17B	GO:1902473
ABHD17B	GO:1902817
ABHD17B	GO:1902950
ABHD17B	GO:1905668
ABHD17C	GO:0002084
ABHD17C	GO:0099175
ABHD17C	GO:1902817
ABHD17C	GO:1905668
ABHD1	GO:0008150
ABHD1	GO:0044255
ABHD1	GO:0051792
ABHD1	GO:0051793
ABHD2	GO:0007340
ABHD2	GO:0009611
ABHD2	GO:0030336
ABHD2	GO:0032570
ABHD2	GO:0043401
ABHD2	GO:0044255
ABHD2	GO:0046464
ABHD2	GO:0048240
ABHD2	GO:0051792
ABHD2	GO:0051793
ABHD3	GO:0006656
ABHD3	GO:0044255
ABHD3	GO:0046470
ABHD3	GO:0051792
ABHD3	GO:0051793
ABHD4	GO:0006654
ABHD4	GO:0016042
ABHD4	GO:0036152
ABHD4	GO:0055088
ABHD4	GO:0070292
ABHD5	GO:0006631
ABHD5	GO:0006654
ABHD5	GO:0010891
ABHD5	GO:0010898
ABHD5	GO:0030154
ABHD5	GO:0051006
ABHD5	GO:0055088
ABHD6	GO:0009395
ABHD6	GO:0019369
ABHD6	GO:0030336
ABHD6	GO:0046464
ABHD6	GO:0046889
ABHD6	GO:0052651
ABHD6	GO:0060292
ABHD6	GO:0120163
ABHD6	GO:2000124
ABHD6	GO:2001311
ABHD8	GO:0006654
ABHD8	GO:0055088
ABI1	GO:0001756
ABI1	GO:0007169
ABI1	GO:0008154
ABI1	GO:0008285
ABI1	GO:0018108
ABI1	GO:0035855
ABI1	GO:0048813
ABI1	GO:0061098
ABI1	GO:0072673
ABI2	GO:0007010
ABI2	GO:0007399
ABI2	GO:0008154
ABI2	GO:0010592
ABI2	GO:0016477
ABI2	GO:0016601
ABI2	GO:0018108
ABI2	GO:0061001
ABI2	GO:0070309
ABI2	GO:2000601
ABI3BP	GO:0010811
ABI3BP	GO:0030198
ABI3	GO:0002357
ABI3	GO:0010593
ABI3	GO:0018108
ABI3	GO:0030334
ABI3	GO:0061001
ABI3	GO:0099151
ABI3	GO:1900028
ABI3	GO:1903077
ABI3	GO:2000249
ABI3	GO:2000774
ABITRAM	GO:0030833
ABITRAM	GO:0048813
ABITRAM	GO:0051489
ABL1	GO:0000278
ABL1	GO:0001843
ABL1	GO:0001922
ABL1	GO:0001934
ABL1	GO:0002322
ABL1	GO:0002333
ABL1	GO:0006298
ABL1	GO:0006355
ABL1	GO:0006464
ABL1	GO:0006468
ABL1	GO:0006897
ABL1	GO:0006914
ABL1	GO:0006974
ABL1	GO:0006975
ABL1	GO:0006979
ABL1	GO:0007173
ABL1	GO:0007204
ABL1	GO:0007229
ABL1	GO:0008306
ABL1	GO:0008630
ABL1	GO:0009410
ABL1	GO:0009791
ABL1	GO:0010506
ABL1	GO:0010595
ABL1	GO:0018108
ABL1	GO:0021587
ABL1	GO:0022408
ABL1	GO:0030035
ABL1	GO:0030036
ABL1	GO:0030041
ABL1	GO:0030100
ABL1	GO:0030155
ABL1	GO:0030514
ABL1	GO:0030516
ABL1	GO:0031113
ABL1	GO:0032489
ABL1	GO:0032729
ABL1	GO:0032743
ABL1	GO:0032956
ABL1	GO:0033690
ABL1	GO:0034446
ABL1	GO:0034599
ABL1	GO:0034976
ABL1	GO:0035791
ABL1	GO:0038083
ABL1	GO:0038096
ABL1	GO:0038189
ABL1	GO:0042770
ABL1	GO:0042981
ABL1	GO:0043065
ABL1	GO:0043123
ABL1	GO:0043124
ABL1	GO:0043525
ABL1	GO:0043542
ABL1	GO:0045184
ABL1	GO:0045580
ABL1	GO:0045907
ABL1	GO:0045930
ABL1	GO:0045931
ABL1	GO:0045944
ABL1	GO:0046632
ABL1	GO:0046777
ABL1	GO:0048146
ABL1	GO:0048536
ABL1	GO:0048538
ABL1	GO:0048668
ABL1	GO:0050731
ABL1	GO:0050798
ABL1	GO:0050852
ABL1	GO:0050853
ABL1	GO:0050885
ABL1	GO:0051281
ABL1	GO:0051353
ABL1	GO:0051444
ABL1	GO:0051496
ABL1	GO:0051726
ABL1	GO:0051882
ABL1	GO:0051894
ABL1	GO:0060020
ABL1	GO:0060563
ABL1	GO:0070301
ABL1	GO:0070373
ABL1	GO:0070374
ABL1	GO:0071103
ABL1	GO:0071222
ABL1	GO:0071560
ABL1	GO:0071871
ABL1	GO:0071901
ABL1	GO:0072359
ABL1	GO:0090050
ABL1	GO:0090135
ABL1	GO:1900006
ABL1	GO:1900026
ABL1	GO:1900272
ABL1	GO:1900275
ABL1	GO:1901300
ABL1	GO:1902036
ABL1	GO:1903055
ABL1	GO:1903210
ABL1	GO:1903351
ABL1	GO:1904528
ABL1	GO:1904531
ABL1	GO:1905244
ABL1	GO:1905555
ABL1	GO:1990051
ABL1	GO:2000096
ABL1	GO:2000145
ABL1	GO:2000249
ABL1	GO:2000251
ABL1	GO:2000352
ABL1	GO:2000773
ABL1	GO:2001020
ABL2	GO:0006464
ABL2	GO:0007155
ABL2	GO:0007165
ABL2	GO:0007204
ABL2	GO:0010506
ABL2	GO:0010863
ABL2	GO:0010976
ABL2	GO:0018108
ABL2	GO:0030100
ABL2	GO:0030155
ABL2	GO:0035024
ABL2	GO:0035640
ABL2	GO:0051353
ABL2	GO:0071300
ABL2	GO:2000145
ABL2	GO:2000249
ABLIM1	GO:0007010
ABLIM1	GO:0007601
ABLIM1	GO:0009887
ABLIM1	GO:0030032
ABLIM1	GO:0060271
ABLIM2	GO:0006351
ABLIM2	GO:0030032
ABLIM2	GO:0030036
ABLIM3	GO:0006351
ABLIM3	GO:0030032
ABLIM3	GO:0030036
ABLIM3	GO:0045944
ABLIM3	GO:0060271
ABLIM3	GO:1903955
ABO	GO:0005975
ABO	GO:0006486
ABO	GO:0030259
ABRACL	GO:0032970
ABRA	GO:0006606
ABRA	GO:0035025
ABRA	GO:0045944
ABRA	GO:0051091
ABRAXAS1	GO:0006302
ABRAXAS1	GO:0006325
ABRAXAS1	GO:0007095
ABRAXAS1	GO:0008608
ABRAXAS1	GO:0010212
ABRAXAS1	GO:0045739
ABRAXAS1	GO:0070536
ABRAXAS1	GO:0090307
ABRAXAS2	GO:0000278
ABRAXAS2	GO:0002931
ABRAXAS2	GO:0007059
ABRAXAS2	GO:0008608
ABRAXAS2	GO:0051301
ABRAXAS2	GO:0070536
ABRAXAS2	GO:0090307
ABR	GO:0007264
ABR	GO:0050804
ABR	GO:0051056
ABR	GO:0090630
ABT1	GO:0000447
ABT1	GO:0000472
ABT1	GO:0000480
ABT1	GO:0006357
ABT1	GO:0006366
ABT1	GO:0021522
ABT1	GO:0034462
ABT1	GO:0045893
ABTB1	GO:0006414
ABTB2	GO:0097237
ACAA1	GO:0000038
ACAA1	GO:0006635
ACAA1	GO:0008206
ACAA1	GO:0010124
ACAA1	GO:0033540
ACAA1	GO:0036109
ACAA2	GO:0006635
ACAA2	GO:0006695
ACAA2	GO:0071456
ACAA2	GO:1901029
ACAA2	GO:1902109
ACACA	GO:0001894
ACACA	GO:0006084
ACACA	GO:0006633
ACACA	GO:0019538
ACACA	GO:0046949
ACACA	GO:0051289
ACACA	GO:0055088
ACACA	GO:0071380
ACACA	GO:2001295
ACACB	GO:0006084
ACACB	GO:0006633
ACACB	GO:0009410
ACACB	GO:0010629
ACACB	GO:0010884
ACACB	GO:0010906
ACACB	GO:0014070
ACACB	GO:0031667
ACACB	GO:0031999
ACACB	GO:0043086
ACACB	GO:0051289
ACACB	GO:0060421
ACACB	GO:0097009
ACACB	GO:2001295
ACAD10	GO:0006635
ACAD11	GO:0006635
ACAD11	GO:0033539
ACAD8	GO:0006574
ACAD8	GO:0006629
ACAD9	GO:0001676
ACAD9	GO:0032981
ACAD9	GO:0051791
ACADL	GO:0001659
ACADL	GO:0019254
ACADL	GO:0033539
ACADL	GO:0042413
ACADL	GO:0042758
ACADL	GO:0044242
ACADL	GO:0045717
ACADL	GO:0046322
ACADL	GO:0090181
ACADL	GO:0120162
ACADM	GO:0001889
ACADM	GO:0005978
ACADM	GO:0006111
ACADM	GO:0006635
ACADM	GO:0009409
ACADM	GO:0009791
ACADM	GO:0019254
ACADM	GO:0033539
ACADM	GO:0042594
ACADM	GO:0045329
ACADM	GO:0051791
ACADM	GO:0051793
ACADM	GO:0055007
ACADSB	GO:0006550
ACADSB	GO:0006631
ACADS	GO:0006635
ACADS	GO:0033539
ACADS	GO:0046359
ACADVL	GO:0001659
ACADVL	GO:0009409
ACADVL	GO:0015980
ACADVL	GO:0030855
ACADVL	GO:0033539
ACADVL	GO:0045717
ACADVL	GO:0046322
ACADVL	GO:0090181
ACAN	GO:0001501
ACAN	GO:0006508
ACAN	GO:0007155
ACAN	GO:0007417
ACAP1	GO:0015031
ACAP1	GO:0050790
ACAP2	GO:0030029
ACAP2	GO:0032456
ACAP2	GO:0050790
ACAP2	GO:1990090
ACAP3	GO:0001764
ACAP3	GO:0010975
ACAP3	GO:0050790
ACAT1	GO:0001889
ACAT1	GO:0006085
ACAT1	GO:0006550
ACAT1	GO:0006635
ACAT1	GO:0007420
ACAT1	GO:0009725
ACAT1	GO:0014070
ACAT1	GO:0015936
ACAT1	GO:0015937
ACAT1	GO:0034435
ACAT1	GO:0042594
ACAT1	GO:0046356
ACAT1	GO:0046952
ACAT1	GO:0060612
ACAT1	GO:0072229
ACAT1	GO:1902224
ACAT1	GO:1902860
ACAT2	GO:0006629
ACAT2	GO:0006635
ACBD3	GO:0006694
ACBD4	GO:0006631
ACBD5	GO:0006631
ACBD5	GO:0016236
ACBD5	GO:0030242
ACBD5	GO:0035973
ACBD7	GO:0006631
ACCS	GO:0006520
ACCS	GO:0009058
ACCSL	GO:0006520
ACCSL	GO:0009058
ACD	GO:0000723
ACD	GO:0001501
ACD	GO:0001655
ACD	GO:0006886
ACD	GO:0007004
ACD	GO:0016233
ACD	GO:0030326
ACD	GO:0031848
ACD	GO:0032202
ACD	GO:0032211
ACD	GO:0032212
ACD	GO:0035282
ACD	GO:0051973
ACD	GO:0060381
ACD	GO:0070198
ACD	GO:0070200
ACE2	GO:0001817
ACE2	GO:0002003
ACE2	GO:0003051
ACE2	GO:0003081
ACE2	GO:0015827
ACE2	GO:0019229
ACE2	GO:0022898
ACE2	GO:0042127
ACE2	GO:0046718
ACE2	GO:0046813
ACE2	GO:0048662
ACE2	GO:0050727
ACE2	GO:0051957
ACE2	GO:0060135
ACE2	GO:0060452
ACE2	GO:0070373
ACE2	GO:0097746
ACE2	GO:1903598
ACE2	GO:1903779
ACE2	GO:1905737
ACE2	GO:2000272
ACE2	GO:2000379
ACE	GO:0001666
ACE	GO:0001822
ACE	GO:0001974
ACE	GO:0002003
ACE	GO:0002019
ACE	GO:0002446
ACE	GO:0002474
ACE	GO:0003081
ACE	GO:0003084
ACE	GO:0006508
ACE	GO:0007283
ACE	GO:0007420
ACE	GO:0007565
ACE	GO:0007568
ACE	GO:0008217
ACE	GO:0008584
ACE	GO:0009410
ACE	GO:0009792
ACE	GO:0010608
ACE	GO:0010629
ACE	GO:0010815
ACE	GO:0014910
ACE	GO:0019229
ACE	GO:0019233
ACE	GO:0031100
ACE	GO:0031667
ACE	GO:0032091
ACE	GO:0032092
ACE	GO:0032496
ACE	GO:0032943
ACE	GO:0034616
ACE	GO:0035814
ACE	GO:0042310
ACE	GO:0042447
ACE	GO:0042755
ACE	GO:0043065
ACE	GO:0043171
ACE	GO:0045907
ACE	GO:0046325
ACE	GO:0048286
ACE	GO:0050435
ACE	GO:0050482
ACE	GO:0050729
ACE	GO:0050769
ACE	GO:0060047
ACE	GO:0060177
ACE	GO:0060218
ACE	GO:0060978
ACE	GO:0061098
ACE	GO:0071333
ACE	GO:0071548
ACE	GO:0071838
ACE	GO:0090281
ACE	GO:0097066
ACE	GO:0097746
ACE	GO:1900086
ACE	GO:1902033
ACE	GO:1903597
ACE	GO:1904045
ACE	GO:2000170
ACER1	GO:0006665
ACER1	GO:0008544
ACER1	GO:0010446
ACER1	GO:0019216
ACER1	GO:0030148
ACER1	GO:0030154
ACER1	GO:0030216
ACER1	GO:0033561
ACER1	GO:0046512
ACER1	GO:0046514
ACER1	GO:0048733
ACER1	GO:0071277
ACER2	GO:0001953
ACER2	GO:0006919
ACER2	GO:0006974
ACER2	GO:0008284
ACER2	GO:0010506
ACER2	GO:0010942
ACER2	GO:0030148
ACER2	GO:0030330
ACER2	GO:0032526
ACER2	GO:0033629
ACER2	GO:0042981
ACER2	GO:0046512
ACER2	GO:0046514
ACER2	GO:0071466
ACER2	GO:0090285
ACER3	GO:0006954
ACER3	GO:0008284
ACER3	GO:0030148
ACER3	GO:0042552
ACER3	GO:0043067
ACER3	GO:0046512
ACER3	GO:0046514
ACER3	GO:0071602
ACHE	GO:0001507
ACHE	GO:0001919
ACHE	GO:0002076
ACHE	GO:0006581
ACHE	GO:0007155
ACHE	GO:0007399
ACHE	GO:0007416
ACHE	GO:0031623
ACHE	GO:0032223
ACHE	GO:0042982
ACHE	GO:0050714
ACHE	GO:0060041
ACHE	GO:0095500
ACHE	GO:0120162
ACIN1	GO:0006397
ACIN1	GO:0008380
ACIN1	GO:0030218
ACIN1	GO:0030263
ACIN1	GO:0045657
ACKR1	GO:0006952
ACKR1	GO:0006954
ACKR1	GO:0007186
ACKR1	GO:0032642
ACKR1	GO:0070098
ACKR2	GO:0006897
ACKR2	GO:0006954
ACKR2	GO:0006955
ACKR2	GO:0007186
ACKR2	GO:0007204
ACKR2	GO:0019722
ACKR2	GO:0035556
ACKR2	GO:0060326
ACKR2	GO:0070098
ACKR3	GO:0001525
ACKR3	GO:0001570
ACKR3	GO:0006955
ACKR3	GO:0007155
ACKR3	GO:0007186
ACKR3	GO:0007204
ACKR3	GO:0008285
ACKR3	GO:0019722
ACKR3	GO:0021557
ACKR3	GO:0031623
ACKR3	GO:0060326
ACKR3	GO:0070098
ACKR3	GO:0070374
ACKR3	GO:1902230
ACKR3	GO:1905322
ACKR4	GO:0006897
ACKR4	GO:0006935
ACKR4	GO:0006955
ACKR4	GO:0007186
ACKR4	GO:0007204
ACKR4	GO:0019722
ACKR4	GO:0060326
ACKR4	GO:0070098
ACLY	GO:0006085
ACLY	GO:0006101
ACLY	GO:0006107
ACLY	GO:0006633
ACLY	GO:0006695
ACLY	GO:0008610
ACLY	GO:0015936
ACMSD	GO:0006569
ACMSD	GO:0019748
ACMSD	GO:1904985
ACMSD	GO:1905004
ACMSD	GO:1905012
ACO1	GO:0006099
ACO1	GO:0006101
ACO1	GO:0006417
ACO1	GO:0006879
ACO1	GO:0009791
ACO1	GO:0010040
ACO1	GO:0050892
ACO2	GO:0001889
ACO2	GO:0006091
ACO2	GO:0006099
ACO2	GO:0006101
ACO2	GO:0006102
ACO2	GO:0035900
ACOD1	GO:0002760
ACOD1	GO:0006952
ACOD1	GO:0006954
ACOD1	GO:0007566
ACOD1	GO:0032088
ACOD1	GO:0032480
ACOD1	GO:0034136
ACOD1	GO:0034144
ACOD1	GO:0035458
ACOD1	GO:0045824
ACOD1	GO:0050728
ACOD1	GO:0051607
ACOD1	GO:0071219
ACOD1	GO:0071222
ACOD1	GO:0071346
ACOD1	GO:0071347
ACOD1	GO:0071356
ACOD1	GO:0071393
ACOD1	GO:0072573
ACOD1	GO:2000379
ACOT11	GO:0006631
ACOT11	GO:0006637
ACOT11	GO:0009266
ACOT11	GO:0009409
ACOT11	GO:0035556
ACOT11	GO:0120163
ACOT12	GO:0006084
ACOT12	GO:0006631
ACOT12	GO:0006637
ACOT13	GO:0006629
ACOT13	GO:0051289
ACOT13	GO:0120163
ACOT1	GO:0000038
ACOT1	GO:0001676
ACOT1	GO:0006631
ACOT1	GO:0006637
ACOT2	GO:0000038
ACOT2	GO:0001676
ACOT2	GO:0006631
ACOT2	GO:0006637
ACOT4	GO:0000038
ACOT4	GO:0001676
ACOT4	GO:0006104
ACOT4	GO:0006631
ACOT4	GO:0006633
ACOT4	GO:0006637
ACOT4	GO:0019605
ACOT4	GO:0032788
ACOT4	GO:0032789
ACOT4	GO:0043648
ACOT4	GO:0043649
ACOT4	GO:0046459
ACOT6	GO:0006631
ACOT6	GO:0006637
ACOT7	GO:0006631
ACOT7	GO:0006637
ACOT7	GO:0015937
ACOT7	GO:0036114
ACOT7	GO:0036116
ACOT7	GO:0051792
ACOT7	GO:1900535
ACOT7L	GO:0006631
ACOT7L	GO:0006637
ACOT7L	GO:1900535
ACOT8	GO:0006637
ACOT8	GO:0006699
ACOT8	GO:0009062
ACOT8	GO:0016559
ACOT8	GO:0033540
ACOT8	GO:0036109
ACOT8	GO:0043649
ACOT8	GO:0045225
ACOT9	GO:0006637
ACOX1	GO:0000038
ACOX1	GO:0006091
ACOX1	GO:0006629
ACOX1	GO:0006693
ACOX1	GO:0007283
ACOX1	GO:0009062
ACOX1	GO:0019395
ACOX1	GO:0033540
ACOX1	GO:0050665
ACOX1	GO:0055088
ACOX1	GO:0140493
ACOX2	GO:0000038
ACOX2	GO:0010942
ACOX2	GO:0033540
ACOX2	GO:0055088
ACOX2	GO:1902884
ACOX3	GO:0033540
ACOX3	GO:0055088
ACOXL	GO:0008150
ACOXL	GO:0033540
ACOXL	GO:0055088
ACP1	GO:0035335
ACP2	GO:0007040
ACP2	GO:0016311
ACP3	GO:0006144
ACP3	GO:0006629
ACP3	GO:0006772
ACP3	GO:0007040
ACP3	GO:0009117
ACP3	GO:0016311
ACP3	GO:0035335
ACP3	GO:0046085
ACP3	GO:0051930
ACP3	GO:0060168
ACP4	GO:0007040
ACP4	GO:0010955
ACP4	GO:0010977
ACP4	GO:0016311
ACP4	GO:0042476
ACP4	GO:0048168
ACP4	GO:0120154
ACP4	GO:1990264
ACP5	GO:0016311
ACP5	GO:0032496
ACP5	GO:0032691
ACP5	GO:0032695
ACP5	GO:0032720
ACP5	GO:0032929
ACP5	GO:0034097
ACP5	GO:0045019
ACP5	GO:0045453
ACP5	GO:0050728
ACP5	GO:0050830
ACP5	GO:0060349
ACP6	GO:0002244
ACP6	GO:0006644
ACP6	GO:0006654
ACP6	GO:0016311
ACP6	GO:2001311
ACP7	GO:0016311
ACRBP	GO:0001675
ACRBP	GO:0007286
ACRBP	GO:0008150
ACRBP	GO:0009566
ACR	GO:0002077
ACR	GO:0007190
ACR	GO:0007338
ACR	GO:0007339
ACR	GO:0007340
ACR	GO:0007341
ACR	GO:0048545
ACRV1	GO:0007275
ACSBG1	GO:0000038
ACSBG1	GO:0001552
ACSBG1	GO:0001676
ACSBG1	GO:0035338
ACSBG1	GO:0042552
ACSBG1	GO:0042759
ACSBG1	GO:0051384
ACSBG2	GO:0006631
ACSBG2	GO:0007283
ACSBG2	GO:0030154
ACSBG2	GO:0035338
ACSBG2	GO:0042759
ACSF2	GO:0001676
ACSF2	GO:0006631
ACSF2	GO:0006637
ACSF3	GO:0006631
ACSF3	GO:0006633
ACSF3	GO:0035338
ACSF3	GO:0090410
ACSL1	GO:0000038
ACSL1	GO:0001676
ACSL1	GO:0007584
ACSL1	GO:0008610
ACSL1	GO:0010747
ACSL1	GO:0014070
ACSL1	GO:0015908
ACSL1	GO:0019432
ACSL1	GO:0033211
ACSL1	GO:0034201
ACSL1	GO:0035338
ACSL1	GO:0042178
ACSL1	GO:0044539
ACSL1	GO:0071902
ACSL1	GO:0120162
ACSL3	GO:0001676
ACSL3	GO:0006631
ACSL3	GO:0030182
ACSL3	GO:0034379
ACSL3	GO:0035336
ACSL3	GO:0035338
ACSL3	GO:0042998
ACSL3	GO:0044539
ACSL3	GO:0051047
ACSL3	GO:2001247
ACSL4	GO:0001676
ACSL4	GO:0006629
ACSL4	GO:0006631
ACSL4	GO:0030182
ACSL4	GO:0032024
ACSL4	GO:0035336
ACSL4	GO:0035338
ACSL4	GO:0060136
ACSL5	GO:0001676
ACSL5	GO:0008610
ACSL5	GO:0010747
ACSL5	GO:0035338
ACSL6	GO:0000038
ACSL6	GO:0001676
ACSL6	GO:0006637
ACSL6	GO:0008610
ACSL6	GO:0035338
ACSM1	GO:0001676
ACSM1	GO:0006633
ACSM1	GO:0006637
ACSM1	GO:0006805
ACSM1	GO:0015980
ACSM1	GO:0018874
ACSM1	GO:0019395
ACSM1	GO:0019605
ACSM1	GO:0042632
ACSM2A	GO:0006633
ACSM2A	GO:0006637
ACSM2A	GO:0036112
ACSM2A	GO:0042593
ACSM2A	GO:0070328
ACSM2B	GO:0006633
ACSM2B	GO:0006637
ACSM2B	GO:0006805
ACSM3	GO:0006633
ACSM3	GO:0006637
ACSM3	GO:0008217
ACSM3	GO:0042632
ACSM4	GO:0006633
ACSM4	GO:0006637
ACSM5	GO:0006633
ACSM5	GO:0006637
ACSM6	GO:0006633
ACSM6	GO:0006637
ACSS1	GO:0006069
ACSS1	GO:0006085
ACSS1	GO:0019413
ACSS1	GO:0019427
ACSS1	GO:0019542
ACSS2	GO:0006069
ACSS2	GO:0008610
ACSS2	GO:0019427
ACSS3	GO:0006629
ACSS3	GO:0046951
ACTA1	GO:0006936
ACTA1	GO:0009612
ACTA1	GO:0009991
ACTA1	GO:0010226
ACTA1	GO:0010628
ACTA1	GO:0030240
ACTA1	GO:0043503
ACTA1	GO:0048545
ACTA1	GO:0048741
ACTA1	GO:0071417
ACTA1	GO:0090131
ACTA2	GO:0008217
ACTA2	GO:0009615
ACTA2	GO:0010628
ACTA2	GO:0014829
ACTA2	GO:0061041
ACTA2	GO:0061870
ACTA2	GO:0061874
ACTA2	GO:0070374
ACTA2	GO:0072144
ACTA2	GO:0090131
ACTA2	GO:2000491
ACTB	GO:0000079
ACTB	GO:0001738
ACTB	GO:0001895
ACTB	GO:0006338
ACTB	GO:0007163
ACTB	GO:0007409
ACTB	GO:0021762
ACTB	GO:0022898
ACTB	GO:0032091
ACTB	GO:0034333
ACTB	GO:0035633
ACTB	GO:0043967
ACTB	GO:0043968
ACTB	GO:0045176
ACTB	GO:0048488
ACTB	GO:0048870
ACTB	GO:0051621
ACTB	GO:0051623
ACTB	GO:0051726
ACTB	GO:0070527
ACTB	GO:0071896
ACTB	GO:0072749
ACTB	GO:0098974
ACTB	GO:0150111
ACTB	GO:1903076
ACTB	GO:1905168
ACTBL2	GO:0007409
ACTBL2	GO:0008150
ACTBL2	GO:0048870
ACTBL2	GO:0098974
ACTC1	GO:0007015
ACTC1	GO:0010628
ACTC1	GO:0030048
ACTC1	GO:0030240
ACTC1	GO:0031032
ACTC1	GO:0033275
ACTC1	GO:0043066
ACTC1	GO:0055003
ACTC1	GO:0055008
ACTC1	GO:0060047
ACTC1	GO:0090131
ACTG1	GO:0001525
ACTG1	GO:0001738
ACTG1	GO:0001895
ACTG1	GO:0009612
ACTG1	GO:0010628
ACTG1	GO:0030335
ACTG1	GO:0035633
ACTG1	GO:0045214
ACTG1	GO:0048488
ACTG1	GO:0051492
ACTG1	GO:0051592
ACTG1	GO:0051893
ACTG1	GO:0070527
ACTG1	GO:0071346
ACTG1	GO:0090303
ACTG1	GO:0098974
ACTG1	GO:0120192
ACTG1	GO:0150111
ACTG1	GO:1902396
ACTG2	GO:0010628
ACTG2	GO:0090131
ACTL6A	GO:0001825
ACTL6A	GO:0003407
ACTL6A	GO:0006275
ACTL6A	GO:0006281
ACTL6A	GO:0006310
ACTL6A	GO:0006338
ACTL6A	GO:0006357
ACTL6A	GO:0007165
ACTL6A	GO:0007399
ACTL6A	GO:0021510
ACTL6A	GO:0033044
ACTL6A	GO:0040008
ACTL6A	GO:0042766
ACTL6A	GO:0043967
ACTL6A	GO:0043968
ACTL6A	GO:0045893
ACTL6A	GO:0051726
ACTL6A	GO:0060382
ACTL6A	GO:1905168
ACTL6B	GO:0006325
ACTL6B	GO:0006338
ACTL6B	GO:0006357
ACTL6B	GO:0007010
ACTL6B	GO:0007399
ACTL6B	GO:0016358
ACTL6B	GO:0021510
ACTL6B	GO:0042551
ACTL6B	GO:0043967
ACTL6B	GO:0045893
ACTL7A	GO:0001675
ACTL7A	GO:0007010
ACTL7A	GO:0009566
ACTL7B	GO:0007010
ACTL8	GO:0030855
ACTL9	GO:0001675
ACTL9	GO:0009566
ACTN1	GO:0007015
ACTN1	GO:0030036
ACTN1	GO:0030168
ACTN1	GO:0030220
ACTN1	GO:0036344
ACTN1	GO:0042981
ACTN1	GO:0045893
ACTN1	GO:0048041
ACTN1	GO:0051017
ACTN1	GO:0051271
ACTN1	GO:0051639
ACTN1	GO:0055001
ACTN1	GO:0070527
ACTN1	GO:0099173
ACTN2	GO:0006936
ACTN2	GO:0007155
ACTN2	GO:0030035
ACTN2	GO:0030036
ACTN2	GO:0042391
ACTN2	GO:0042981
ACTN2	GO:0043267
ACTN2	GO:0043268
ACTN2	GO:0045214
ACTN2	GO:0045893
ACTN2	GO:0048041
ACTN2	GO:0051695
ACTN2	GO:0055001
ACTN2	GO:0055013
ACTN2	GO:0072659
ACTN2	GO:0086097
ACTN2	GO:1901017
ACTN2	GO:1901018
ACTN2	GO:2000009
ACTN2	GO:2001137
ACTN2	GO:2001259
ACTN3	GO:0006936
ACTN3	GO:0014728
ACTN3	GO:0014732
ACTN3	GO:0014883
ACTN3	GO:0014894
ACTN3	GO:0030036
ACTN3	GO:0031448
ACTN3	GO:0042981
ACTN3	GO:0045820
ACTN3	GO:0048041
ACTN3	GO:0048633
ACTN3	GO:0048743
ACTN3	GO:0055001
ACTN3	GO:0060349
ACTN3	GO:0070885
ACTN3	GO:0090324
ACTN3	GO:0120163
ACTN3	GO:1900159
ACTN3	GO:1901078
ACTN3	GO:1903715
ACTN3	GO:1904025
ACTN4	GO:0001666
ACTN4	GO:0015031
ACTN4	GO:0030036
ACTN4	GO:0030050
ACTN4	GO:0030335
ACTN4	GO:0032417
ACTN4	GO:0033209
ACTN4	GO:0035357
ACTN4	GO:0042981
ACTN4	GO:0045893
ACTN4	GO:0048384
ACTN4	GO:0051272
ACTN4	GO:0055001
ACTN4	GO:1900025
ACTN4	GO:1901224
ACTN4	GO:1903506
ACTR10	GO:0007018
ACTR10	GO:0098958
ACTR1A	GO:0016192
ACTR2	GO:0007163
ACTR2	GO:0008306
ACTR2	GO:0008356
ACTR2	GO:0010592
ACTR2	GO:0016344
ACTR2	GO:0016482
ACTR2	GO:0033206
ACTR2	GO:0034314
ACTR2	GO:0035902
ACTR2	GO:0035984
ACTR2	GO:0045471
ACTR2	GO:0045944
ACTR2	GO:0051653
ACTR2	GO:0060271
ACTR2	GO:0061003
ACTR2	GO:0071346
ACTR2	GO:1905168
ACTR2	GO:2001032
ACTR3B	GO:0008150
ACTR3C	GO:0008150
ACTR3	GO:0007163
ACTR3	GO:0008356
ACTR3	GO:0010592
ACTR3	GO:0016344
ACTR3	GO:0033206
ACTR3	GO:0034314
ACTR3	GO:0045944
ACTR3	GO:0051653
ACTR3	GO:0060271
ACTR3	GO:0070358
ACTR3	GO:0071346
ACTR5	GO:0006275
ACTR5	GO:0006302
ACTR5	GO:0006310
ACTR5	GO:0006338
ACTR5	GO:0006355
ACTR5	GO:0033044
ACTR5	GO:0042766
ACTR5	GO:0045893
ACTR5	GO:0051726
ACTR5	GO:0060382
ACTR5	GO:0070914
ACTR6	GO:0043486
ACTR8	GO:0006275
ACTR8	GO:0006302
ACTR8	GO:0006310
ACTR8	GO:0006338
ACTR8	GO:0006355
ACTR8	GO:0007049
ACTR8	GO:0033044
ACTR8	GO:0042766
ACTR8	GO:0045893
ACTR8	GO:0051301
ACTR8	GO:0051726
ACTR8	GO:0060382
ACTRT1	GO:0006355
ACTRT1	GO:0008589
ACTRT1	GO:0045892
ACVR1B	GO:0000082
ACVR1B	GO:0001701
ACVR1B	GO:0001942
ACVR1B	GO:0006355
ACVR1B	GO:0006468
ACVR1B	GO:0007165
ACVR1B	GO:0007178
ACVR1B	GO:0007399
ACVR1B	GO:0010628
ACVR1B	GO:0010629
ACVR1B	GO:0018107
ACVR1B	GO:0030308
ACVR1B	GO:0032924
ACVR1B	GO:0032927
ACVR1B	GO:0038092
ACVR1B	GO:0045648
ACVR1B	GO:0046777
ACVR1B	GO:0071363
ACVR1B	GO:0097191
ACVR1B	GO:1901165
ACVR1C	GO:0001834
ACVR1C	GO:0002021
ACVR1C	GO:0006468
ACVR1C	GO:0007399
ACVR1C	GO:0009749
ACVR1C	GO:0019915
ACVR1C	GO:0030154
ACVR1C	GO:0030262
ACVR1C	GO:0032868
ACVR1C	GO:0032924
ACVR1C	GO:0038092
ACVR1C	GO:0043065
ACVR1C	GO:0043280
ACVR1C	GO:0046676
ACVR1C	GO:0071363
ACVR1C	GO:1901164
ACVR1C	GO:1901383
ACVR1	GO:0001569
ACVR1	GO:0001655
ACVR1	GO:0001701
ACVR1	GO:0001702
ACVR1	GO:0001707
ACVR1	GO:0001755
ACVR1	GO:0002526
ACVR1	GO:0003143
ACVR1	GO:0003148
ACVR1	GO:0003181
ACVR1	GO:0003183
ACVR1	GO:0003203
ACVR1	GO:0003274
ACVR1	GO:0003289
ACVR1	GO:0006468
ACVR1	GO:0007179
ACVR1	GO:0007281
ACVR1	GO:0007368
ACVR1	GO:0007507
ACVR1	GO:0009953
ACVR1	GO:0009968
ACVR1	GO:0010862
ACVR1	GO:0018107
ACVR1	GO:0030278
ACVR1	GO:0030335
ACVR1	GO:0030501
ACVR1	GO:0030509
ACVR1	GO:0032924
ACVR1	GO:0032926
ACVR1	GO:0045669
ACVR1	GO:0045893
ACVR1	GO:0045944
ACVR1	GO:0048641
ACVR1	GO:0050731
ACVR1	GO:0051145
ACVR1	GO:0060037
ACVR1	GO:0060389
ACVR1	GO:0060412
ACVR1	GO:0060923
ACVR1	GO:0061312
ACVR1	GO:0061445
ACVR1	GO:0071363
ACVR1	GO:0071385
[truncated: 998,000+ more rows]
